# Supplementary material for: In Vitro Antifungal Activity and Toxicity of Dihydrocarvone-Hybrid Derivatives against Monilinia fructicola
Source: Antibiotics (Basel). 2021 Jul 6;10(7):818. doi: 10.3390/antibiotics10070818 (PMC8300761; doi:10.3390/antibiotics10070818)
Supplement: Supplementary file 1 [file antibiotics-10-00818-s001.zip]

Archive with 1 entries (1 files):
- antibiotics-1268959--supplementary-final.pdf
